# Supplementary material for: Strain-Level Typing of Streptococcus pyogenes Using Optical DNA Mapping
Source: ACS Infect Dis. 2025 Oct 15;11(11):3085–92. doi: 10.1021/acsinfecdis.5c00430 (PMC12624843; doi:10.1021/acsinfecdis.5c00430)
Supplement: Supplementary file 2 [file id5c00430_si_002.xlsx]

## Sheet: Table_S1
accno	ST	emm_pattern	emm_cluster	emm_type	emm_variant	SG_High	SG_Low
NC_002737.2	28	A-C	A-C3	1	1.6	13	1
NC_003485.1	42	A-C	cladeY	18	18.19	33	3
NC_004070.1	15	A-C	A-C5	3	3.1	29	2
NC_004606.1	15	A-C	A-C5	3	3.1	29	2
NC_006086.1	382	A-C	cladeY	6	6.4	33	3
NC_007296.2	52	E	E4	28	28.0	19	1
NC_007297.2	28	A-C	A-C3	1	1.0	13	1
NC_008021.1	36	A-C	A-C4	12	12.0	20	1
NC_008022.1	55	E	E4	2	2.0	3	1
NC_008024.1	1072	E	E1	4	4.0	34	3
NC_009332.1	99	A-C	cladeY	5	5.0	33	3
NC_011375.1	1073	E	E3	49	49.1	40	1
NC_017040.1	172	D	E6	59	59.0	9	1
NC_017053.1	172	D	E6	59	59.0	9	1
NC_017596.1	11	D	D4	53	53.0	28	2
NC_018936.1	28	A-C	A-C3	1	1.0	13	1
NC_020540.2	28	A-C	A-C3	1	1.0	13	1
NC_021807.1	84	A-C	cladeY	14	14.3	27	2
NZ_AFRY01000001.1	36	A-C	A-C4	12	12.0	20	1
NZ_AP012335.1	37	A-C	cladeY	6	6.52	33	3
NZ_AP014585.1	28	A-C	A-C3	1	1.0	13	1
NZ_AP014596.1	15	A-C	A-C5	3	3.1	29	2
NZ_AP017629.1	101	E	E4	89	89.0	38	1
NZ_AP018337.1	15	A-C	A-C5	3	3.95	29	2
NZ_AP019548.1	28	A-C	A-C3	1	1.0	13	1
NZ_AP023387.1	15	A-C	A-C5	3	3.1	29	2
NZ_AP023388.1	52	E	E4	28	28.0	19	1
NZ_AP023389.1	Unknown	E	E4	89	89.0	38	1
NZ_AP023390.1	646	E	E4	89	89.0	38	1
NZ_CP007041.1	406	A-C	A-C5	3	3.2	29	2
NZ_CP007240.1	5	D	D4	83	83.1	27	2
NZ_CP007241.1	178	E	E3	44	44.0	4	1
NZ_CP007537.1	28	A-C	A-C3	1	1.0	13	1
NZ_CP007560.1	62	E	E3	87	87.0	36	3
NZ_CP007561.1	334	E	E3	82	82.0	39	1
NZ_CP007562.1	5	D	D4	83	83.1	27	2
NZ_CP008695.1	160	A-C	cladeY	23	23.0	33	3
NZ_CP008776.1	28	A-C	A-C3	1	1.0	13	1
NZ_CP008926.1	8	D	D4	80	80.1	27	2
NZ_CP009612.1	36	A-C	A-C4	12	12.0	20	1
NZ_CP010449.1	188	E	E4	114	114.0	10	1
NZ_CP010450.1	182	D	D4	101	101.0	28	2
NZ_CP011068.1	52	E	E4	28	28.0	19	1
NZ_CP011069.1	52	E	E4	28	28.0	19	1
NZ_CP011414.1	37	A-C	cladeY	6	6.52	33	3
NZ_CP011415.1	37	A-C	cladeY	6	6.52	33	3
NZ_CP011535.2	52	E	E4	28	28.0	19	1
NZ_CP012045.1	28	A-C	A-C3	1	1.0	13	1
NZ_CP013672.1	11	D	D4	53	53.0	28	2
NZ_CP013838.1	407	E	E4	89	89.0	38	1
NZ_CP013839.1	101	E	E4	89	89.0	38	1
NZ_CP013840.1	101	E	E4	89	89.0	38	1
NZ_CP014027.2	28	A-C	A-C3	1	1.0	13	1
NZ_CP014542.1	150	E	E6	75	75.0	3	1
NZ_CP015238.2	318	D	D2	71	71.0	24	2
NZ_CP020027.1	150	E	E6	75	75.0	3	1
NZ_CP020082.1	150	E	E6	75	75.0	3	1
NZ_CP021640.1	619	D	cladeY	179	179.0	27	2
NZ_CP022206.1	1065	D	cladeY	111	111.2	27	2
NZ_CP022354.1	1065	D	cladeY	111	111.2	27	2
NZ_CP023769.1	52	E	E4	28	28.0	19	1
NZ_CP027771.1	330	D	E6	81	81.0	37	1
NZ_CP028140.1	120	D	cladeY	74	74.0	24	2
NZ_CP028148.1	36	A-C	A-C4	12	12.0	20	1
NZ_CP028841.1	28	A-C	A-C3	1	1.0	13	1
NZ_CP029694.1	15	A-C	A-C5	3	3.1	29	2
NZ_CP031617.1	458	E	E4	28	28.0	19	1
NZ_CP031618.1	52	E	E4	28	28.0	19	1
NZ_CP031619.1	458	E	E4	28	28.0	19	1
NZ_CP031620.1	458	E	E4	28	28.0	19	1
NZ_CP031621.1	52	E	E4	28	28.4	19	1
NZ_CP031622.1	52	E	E4	28	28.0	19	1
NZ_CP031623.1	52	E	E4	28	28.0	19	1
NZ_CP031624.1	52	E	E4	28	28.0	19	1
NZ_CP031625.1	52	E	E4	28	28.0	19	1
NZ_CP031626.1	52	E	E4	28	28.0	19	1
NZ_CP031627.1	52	E	E4	28	28.0	19	1
NZ_CP031628.1	52	E	E4	28	28.0	19	1
NZ_CP031629.1	52	E	E4	28	28.0	19	1
NZ_CP031630.1	52	E	E4	28	28.0	19	1
NZ_CP031631.1	52	E	E4	28	28.0	19	1
NZ_CP031632.1	52	E	E4	28	28.0	19	1
NZ_CP031633.1	456	E	E4	28	28.0	19	1
NZ_CP031634.1	456	E	E4	28	28.0	19	1
NZ_CP031635.1	52	E	E4	28	28.0	19	1
NZ_CP031636.1	52	E	E4	28	28.0	19	1
NZ_CP031637.1	52	E	E4	28	28.0	19	1
NZ_CP031638.1	52	E	E4	28	28.0	19	1
NZ_CP031639.1	52	E	E4	28	28.0	19	1
NZ_CP031640.1	52	E	E4	28	28.0	19	1
NZ_CP031738.1	36	A-C	A-C4	12	12.0	20	1
NZ_CP031770.1	39	E	E1	4	4.0	34	3
NZ_CP032665.1	52	E	E4	28	28.0	19	1
NZ_CP032666.1	52	E	E4	28	28.0	19	1
NZ_CP032699.1	Unknown	E	E6	11	11.0	16	1
NZ_CP032700.1	82	E	E2	92	92.0	15	1
NZ_CP033335.1	49	E	E6	75	75.0	3	1
NZ_CP033336.1	133	E	E4	77	77.4	6	1
NZ_CP033337.1	63	E	E4	77	77.0	18	1
NZ_CP033621.1	150	E	E6	75	75.0	3	1
NZ_CP033767.1	36	A-C	A-C4	12	12.0	20	1
NZ_CP033815.1	315	A-C	A-C5	3	3.60	29	2
NZ_CP033907.1	39	E	E1	4	4.0	34	3
NZ_CP033908.1	39	E	E1	4	4.0	34	3
NZ_CP035426.1	1025	A-C	cladeY	57	57.0	25	2
NZ_CP035427.1	120	D	cladeY	74	74.0	24	2
NZ_CP035428.1	450	Unknown	Unknown	866	866.1	2	1
NZ_CP035429.1	612	Unknown	Unknown	Unknown	Unknown	25	2
NZ_CP035430.1	100	A-C	cladeY	55	55.0	17	1
NZ_CP035431.1	954	D	cladeY	105	105.0	23	2
NZ_CP035432.1	Unknown	E	E6	11	11.0	16	1
NZ_CP035433.1	716	D	E6	65	65.0	12	1
NZ_CP035434.1	607	E	E6	75	75.1	11	1
NZ_CP035435.1	1008	D	D4	64	64.3	12	1
NZ_CP035436.1	380	E	E4	89	89.14	1	1
NZ_CP035437.1	1000	E	E1	78	78.3	8	1
NZ_CP035438.1	360	E	E4	22	22.8	5	1
NZ_CP035439.1	588	E	E4	77	77.0	1	1
NZ_CP035440.1	199	E	E4	124	124.0	10	1
NZ_CP035441.1	28	A-C	A-C3	1	1.0	13	1
NZ_CP035442.1	1032	E	E3	25	25.0	8	1
NZ_CP035443.1	176	E	E3	58	58.0	16	1
NZ_CP035444.1	184	E	E2	90	90.5	14	1
NZ_CP035445.1	1026	E	E2	92	92.0	15	1
NZ_CP035446.1	989	E	E2	68	68.2	21	1
NZ_CP035447.1	283	D	D5	97	97.1	12	1
NZ_CP035448.1	10	D	D4	70	70.0	27	2
NZ_CP035449.1	115	D	D4	56	56.3	11	1
NZ_CP035450.1	814	D	D4	93	93.4	30	2
NZ_CP035451.1	205	D	D4	230	230.0	27	2
NZ_CP035452.1	325	D	D3	123	123.0	23	2
NZ_CP035453.1	119	D	D2	100	100.0	26	2
NZ_CP035454.1	302	D	D1	54	54.1	28	2
NZ_CP035455.1	998	A-C	A-C2	197	197.0	28	2
NZ_CP036530.1	101	E	E4	89	89.0	38	1
NZ_CP036531.1	101	E	E4	89	89.0	38	1
NZ_CP040997.1	28	A-C	A-C3	1	1.0	13	1
NZ_CP041408.1	62	E	E3	87	87.0	36	3
NZ_CP043530.1	28	A-C	A-C3	1	1.0	13	1
NZ_CP044093.1	36	A-C	A-C4	12	12.0	20	1
NZ_CP045930.1	101	E	E4	89	89.0	38	1
NZ_CP047120.1	530	A-C	A-C3	238	238.1	13	1
NZ_CP049187.1	36	A-C	A-C4	12	12.19	20	1
NZ_CP049685.1	39	E	E1	4	4.0	34	3
NZ_CP049686.1	39	E	E1	4	4.0	34	3
NZ_CP049687.1	39	E	E1	4	4.0	34	3
NZ_CP049688.1	39	E	E1	4	4.0	34	3
NZ_CP049689.1	39	E	E1	4	4.0	34	3
NZ_CP049690.1	39	E	E1	4	4.0	34	3
NZ_CP049691.1	39	E	E1	4	4.0	34	3
NZ_CP049692.1	39	E	E1	4	4.0	34	3
NZ_CP049693.1	39	E	E1	4	4.0	34	3
NZ_CP049694.1	39	E	E1	4	4.0	34	3
NZ_CP049695.1	39	E	E1	4	4.0	34	3
NZ_CP049696.1	39	E	E1	4	4.0	34	3
NZ_CP049697.1	39	E	E1	4	4.0	34	3
NZ_CP049799.1	1269	A-C	A-C3	238	238.1	13	1
NZ_CP051138.1	39	E	E1	4	4.0	34	3
NZ_CP055246.1	39	E	E1	4	4.0	34	3
NZ_CP060265.1	28	A-C	A-C3	1	1.0	13	1
NZ_CP060266.1	28	A-C	A-C3	1	1.0	13	1
NZ_CP060267.1	28	A-C	A-C3	1	1.0	13	1
NZ_CP060268.1	28	A-C	A-C3	1	1.0	13	1
NZ_CP060269.1	28	A-C	A-C3	1	1.0	13	1
NZ_CP060270.1	28	A-C	A-C3	1	1.0	13	1
NZ_CP060638.1	184	E	E2	90	90.2	14	1
NZ_CP060639.1	75	E	E3	9	9.0	5	1
NZ_CP060640.1	1056	E	E4	84	84.0	3	1
NZ_CP060641.1	837	D	E6	81	81.0	37	1
NZ_CP060642.1	378	E	E2	76	76.0	20	1
NZ_CP060643.1	993	E	E2	68	68.0	10	1
NZ_CP060644.1	Unknown	E	E6	63	63.0	15	1
NZ_CP060645.1	161	E	E6	48	48.1	7	1
NZ_CP060646.1	Unknown	E	E3	25	25.1	11	1
NZ_CP060647.1	46	E	E4	22	22.0	31	3
NZ_CP060648.1	28	Unknown	Unknown	204	204.0	13	1
NZ_CP060649.1	167	E	E3	118	118.0	14	1
NZ_CP061131.1	39	E	E1	4	4.0	34	3
NZ_CP061132.1	39	E	E1	4	4.0	34	3
NZ_CP061133.1	39	E	E1	4	4.0	34	3
NZ_CP061134.1	39	E	E1	4	4.0	34	3
NZ_CP064364.1	28	A-C	A-C3	1	1.0	13	1
NZ_CP065927.1	603	E	E3	9	9.0	5	1
NZ_CP066541.1	82	E	E2	92	92.0	15	1
NZ_CP067008.1	99	A-C	cladeY	5	5.23	33	3
NZ_CP067009.1	99	A-C	cladeY	5	5.23	33	3
NZ_CP067010.1	99	A-C	cladeY	5	5.23	33	3
NZ_CP067090.1	15	A-C	A-C5	3	3.1	29	2
NZ_CP070994.1	28	A-C	A-C3	1	1.0	13	1
NZ_CP072112.1	874	E	E2	66	66.0	39	1
NZ_CP072523.1	15	A-C	A-C5	3	3.1	29	2
NZ_CP077685.1	29	E	E3	49	49.1	40	1
NZ_CP097251.1	46	E	E4	22	22.0	31	3
NZ_CP116457.1	530	A-C	A-C3	238	238.1	13	1
NZ_CP119597.1	1269	A-C	A-C3	238	238.1	13	1
NZ_CP119598.1	530	A-C	A-C3	238	238.1	13	1
NZ_CP119599.1	1269	A-C	A-C3	238	238.1	13	1
NZ_CP119678.1	530	A-C	A-C3	238	238.1	13	1
NZ_CP121250.1	28	A-C	A-C3	1	1.0	13	1
NZ_CP136948.1	399	E	E4	77	77.0	1	1
NZ_CP136950.1	28	A-C	A-C3	1	1.0	13	1
NZ_CP136951.1	399	E	E4	77	77.0	1	1
NZ_CP140113.1	28	A-C	A-C3	1	1.0	13	1
NZ_CP140114.1	28	A-C	A-C3	1	1.0	13	1
NZ_CP140116.1	28	A-C	A-C3	1	1.0	13	1
NZ_CP140117.2	28	A-C	A-C3	1	1.0	13	1
NZ_CP142349.1	158	A-C	cladeY	26	26.0	35	3
NZ_CP142350.1	145	D	cladeY	218	218.2	17	1
NZ_CP142351.1	135	D	D2	115	115.0	29	2
NZ_CP142352.1	123	D	D2	115	115.0	24	2
NZ_CP142353.1	11	D	D4	101	101.1	28	2
NZ_CP142354.1	105	E	E1	4	4.0	7	1
NZ_CP142355.1	43	D	D4	52	52.1	29	2
NZ_CP142356.1	253	E	E1	78	78.3	38	1
NZ_CP142357.1	270	D	D4	52	52.2	11	1
NZ_CP142358.1	118	A-C	cladeY	14	14.4	28	2
NZ_HG316453.1	101	E	E4	89	89.0	38	1
NZ_LN831034.1	28	A-C	A-C3	1	1.0	13	1
NZ_LR031521.1	28	A-C	A-C3	1	1.0	13	1
NZ_LR130236.1	28	A-C	A-C3	1	1.0	13	1
NZ_LR130237.1	39	E	E1	4	4.0	34	3
NZ_LR130238.1	28	A-C	A-C3	1	1.0	13	1
NZ_LR130239.1	1023	E	E4	77	77.0	18	1
NZ_LR130240.1	52	E	E4	28	28.0	19	1
NZ_LR134284.1	1271	A-C	cladeY	47	47.1	33	3
NZ_LR134314.1	37	A-C	cladeY	6	6.52	33	3
NZ_LR590466.1	99	A-C	cladeY	5	5.14	33	3
NZ_LR590483.1	Unknown	E	E6	11	11.0	16	1
NZ_LS483298.1	316	nd	A-C5	31	31.0	35	3
NZ_LS483307.1	Unknown	A-C	A-C4	12	12.0	32	3
NZ_LS483315.1	132	E	E3	79	79.0	21	1
NZ_LS483320.1	Unknown	A-C	A-C4	12	12.0	32	3
NZ_LS483321.1	157	Unknown	Unknown	13L.0	13L.0	14	1
NZ_LS483322.1	12	D	D4	91	91.0	28	2
NZ_LS483323.1	36	A-C	A-C4	12	12.0	20	1
NZ_LS483326.1	127	D	E6	65	65.0	24	2
NZ_LS483327.1	3	D	D4	43	43.4	28	2
NZ_LS483329.1	1272	E	E1	78	78.3	38	1
NZ_LS483330.1	156	E	E2	27	27.0	40	1
NZ_LS483331.1	63	E	E4	77	77.0	18	1
NZ_LS483332.1	8	D	D4	80	80.1	27	2
NZ_LS483333.1	1266	E	E2	68	68.0	10	1
NZ_LS483334.1	24	D	D4	70	70.0	23	2
NZ_LS483335.1	Unknown	A-C	A-C4	12	12.0	32	3
NZ_LS483336.1	44	E	E2	66	66.0	39	1
NZ_LS483337.1	61	D	E6	67	67.0	24	2
NZ_LS483338.1	103	D	D4	83	83.1	27	2
NZ_LS483340.1	26	E	E3	82	82.0	39	1
NZ_LS483344.1	Unknown	A-C	A-C4	12	12.0	32	3
NZ_LS483345.1	1273	E	E3	44	44.0	39	1
NZ_LS483347.1	59	E	E4	8	8.0	16	1
NZ_LS483351.1	65	A-C	A-C2	30	30.0	35	3
NZ_LS483352.1	131	D	D4	72	72.0	27	2
NZ_LS483353.1	160	A-C	cladeY	23	23.0	33	3
NZ_LS483355.1	407	E	E4	89	89.0	38	1
NZ_LS483356.1	158	A-C	A-C1	46	46.0	35	3
NZ_LS483357.1	38	E	E1	4	4.0	34	3
NZ_LS483359.1	184	E	E2	90	90.5	14	1
NZ_LS483360.1	176	E	E3	58	58.0	16	1
NZ_LS483379.1	126	D	D4	56	56.3	27	2
NZ_LS483382.1	331	E	E4	73	73.0	16	1
NZ_LS483384.1	89	E	E6	94	94.0	22	1
NZ_LS483386.1	63	E	E4	77	77.0	18	1
NZ_LS483389.1	31	E	E3	44	44.0	4	1
NZ_LS483391.1	42	A-C	cladeY	18	18.0	33	3
NZ_LS483394.1	2	E	E2	50	50.0	12	1
NZ_LS483399.1	47	D	D1	36	36.0	33	3
NZ_LS483401.1	36	A-C	A-C4	12	12.0	20	1
NZ_LS483407.1	1088	D	D4	108	108.9	30	2
NZ_LS483414.1	46	E	E4	22	22.0	31	3
NZ_LS483415.1	196	A-C	cladeY	17	17.0	33	3
NZ_LS483420.1	1140	E	E2	168	168.0	1	1
NZ_LS483421.1	172	D	E6	59	59.0	9	1
NZ_LS483425.1	1133	E	E4	88	88.6	12	1
NZ_LS483430.1	124	D	D4	64	64.0	29	2
NZ_LS483432.1	101	E	E4	89	89.0	38	1
NZ_LS483437.1	150	E	E6	75	75.0	3	1
NZ_LS483442.1	1270	A-C	A-C3	1	1.0	13	1
NZ_LS483520.1	55	Unknown	Unknown	Unknown	Unknown	3	1
NZ_LS483521.1	75	E	E3	9	9.0	5	1
NZ_LS483522.1	3	D	D4	33	33.0	28	2

## Sheet: Table_S2
Column1
NC_013791.2
NC_000913.3
NC_007164.1
NC_002162.1
NC_004088.1
NC_002620.2
NC_002488.3
NC_002505.1
NC_002506.1
NC_002516.2
NC_002737.2
NC_002663.1
NC_002946.2
NC_002662.1
NC_003028.3
NC_002696.2
NC_004337.2
NC_003197.2
NC_003047.1
NC_002932.3
NC_003103.1
NC_003098.1
NC_003869.1
NC_006526.2
NC_003317.1
NC_003318.1
NC_003902.1
NC_003919.1
NC_005043.1
NC_004556.1
NC_004116.1
NC_003485.1
NC_004061.1
NC_004741.1
NC_004070.1
NC_004431.1
NC_004350.2
NC_004572.3
NC_004310.3
NC_004311.2
NC_004307.2
NC_004631.1
NC_002947.4
NC_002950.2
NC_003361.3
NC_004557.1
NC_004461.1
NC_006087.1
NC_005823.1
NC_005085.1
NC_004545.1
NC_002971.4
NC_004668.1
NC_004578.1
NC_004722.1
NC_003997.3
NC_002944.2
NC_005810.1
NC_004917.1
NC_005042.1
NC_002939.5
NC_002978.6
NC_006142.1
NC_005362.1
NC_006905.1
NC_005835.1
NC_006932.1
NC_006933.1
NC_005945.1
NC_002967.9
NC_007295.1
NC_007332.1
NC_007294.1
NC_002973.6
NC_006055.1
NC_002977.6
NC_006085.1
NC_006908.1
NC_006833.1
NC_006360.1
NC_006322.1
NC_007530.2
NC_006512.1
NC_002942.5
NC_000915.1
NC_000853.1
NC_001263.1
NC_002755.2
NC_000919.1
NC_000918.1
NC_001318.1
NC_000117.1
NC_000922.1
NC_003030.1
NC_000921.1
NC_003112.2
NC_002695.2
NC_007929.1
NC_010816.1
NC_006570.2
NC_007622.1
NC_007356.1
NC_000964.3
NC_003143.1
NC_002163.1
NC_003116.1
NC_003295.1
NC_004757.1
NC_007508.1
NC_009089.1
NC_007880.1
NC_008380.1
NC_008313.1
NC_008314.1
NC_008229.1
NC_008245.1
NC_008800.1
NC_008260.1
NC_009332.1
NC_012121.1
NC_009004.1
NC_008769.1
NC_008767.1
NC_011000.1
NC_011001.1
NC_011002.1
NC_011294.1
NC_011274.1
NC_012004.1
NC_012892.2
NC_017333.1
NC_002528.1
NC_002678.2
NC_002745.2
NC_002758.2
NC_003366.1
NC_005139.1
NC_005140.1
NC_003155.5
NC_006510.1
NC_006361.1
NC_006582.1
NC_007168.1
NC_012731.1
NC_006177.1
NC_006347.1
NC_007899.1
NC_007626.1
NC_010609.1
NC_007705.1
NC_007907.1
NC_006576.1
NC_007712.1
NC_012490.1
NC_007350.1
NC_010610.1
NC_012491.1
NC_010376.1
NC_010793.1
NC_009342.1
NC_007779.1
NC_011837.1
NC_010617.1
NC_012489.1
NC_011415.1
NC_008618.1
NC_009782.1
NC_009641.1
NC_013654.1
NC_010729.1
NC_009937.1
NC_010804.1
NC_010805.1
NC_010801.1
NC_011999.1
NC_010572.1
NC_010296.1
NC_012796.1
NC_012207.1
NC_012891.1
NC_013353.1
NC_013364.1
NC_013799.1
NC_012522.1
NC_013209.1
NC_017100.1
NC_017121.1
NC_017125.1
NC_017146.1
NC_017111.1
NC_017150.1
NC_017108.1
NC_013939.1
NC_013715.1
NC_017482.1
NC_004663.1
NC_002570.2
NC_002491.1
NC_004432.1
NC_004193.1
NC_003923.1
NC_004606.1
NC_004369.1
NC_003450.3
NC_004113.1
NC_004463.1
NC_005125.1
NC_017463.1
NC_005364.2
NC_005072.1
NC_005071.1
NC_002952.2
NC_002953.3
NC_006350.1
NC_006351.1
NC_004547.2
NC_006274.1
NC_006270.3
NC_006086.1
NC_006677.1
NC_006348.1
NC_006349.2
NC_017382.1
NC_007297.2
NC_006840.2
NC_006841.2
NC_006448.1
NC_006449.1
NC_003912.7
NC_006511.1
NC_002936.3
NC_002976.3
NC_004842.2
NC_003911.12
NC_006814.3
NC_007606.1
NC_007613.1
NC_002951.2
NC_008710.1
NC_007086.1
NC_007429.1
NC_007296.2
NC_007146.2
NC_005773.3
NC_007716.1
NC_007005.1
NC_004129.6
NC_007204.1
NC_003910.7
NC_007651.1
NC_007650.1
NC_007940.1
NC_007492.2
NC_007335.2
NC_007512.1
NC_007604.1
NC_007354.1
NC_007577.1
NC_007519.1
NC_008095.1
NC_007432.1
NC_007406.1
NC_007404.1
NC_007633.1
NC_007434.1
NC_007435.1
NC_007484.1
NC_009614.1
NC_009615.1
NC_007503.1
NC_007498.2
NC_007517.1
NC_007510.1
NC_007511.1
NC_007509.1
NC_007575.1
NC_007645.1
NC_007722.1
NC_008358.1
NC_007677.1
NC_007643.1
NC_007797.1
NC_007799.1
NC_007798.1
NC_007984.1
NC_008086.1
NC_007946.1
NC_008261.1
NC_008253.1
NC_007794.1
NC_007777.1
NC_007778.1
NC_007760.1
NC_007759.1
NC_007795.1
NC_007793.1
NC_008021.1
NC_008022.1
NC_008024.1
NC_008258.1
NC_007908.1
NC_007951.1
NC_007952.1
NC_007953.1
NC_007912.1
NC_007947.1
NC_007954.1
NC_009434.1
NC_008149.1
NC_008150.1
NC_008262.1
NC_007964.1
NC_007969.1
NC_008611.1
NC_008508.1
NC_008510.1
NC_008048.1
NC_009850.1
NC_008209.1
NC_010120.1
NC_008593.1
NC_008255.1
NC_008148.1
NC_009009.1
NC_008343.2
NC_009879.1
NC_008533.2
NC_008528.1
NC_008529.1
NC_008530.1
NC_008531.1
NC_008497.1
NC_008532.1
NC_008525.1
NC_008526.1
NC_008527.1
NC_008268.1
NC_008369.1
NC_008463.1
NC_008601.1
NC_008345.1
NC_008346.1
NC_008347.1
NC_008344.1
NC_008340.1
NC_008570.1
NC_008563.1
NC_008576.1
NC_011566.1
NC_008711.1
NC_008554.1
NC_008595.1
NC_008596.1
NC_008578.1
NC_008609.1
NC_008600.1
NC_008599.1
NC_008639.1
NC_008700.1
NC_008709.1
NC_008726.1
NC_008752.1
NC_009446.1
NC_008740.1
NC_010080.1
NC_008783.1
NC_008785.1
NC_008784.1
NC_008751.1
NC_008781.1
NC_008787.1
NC_008786.1
NC_008789.1
NC_008836.1
NC_008835.1
NC_009080.1
NC_009079.1
NC_008816.1
NC_008817.1
NC_008819.1
NC_008820.1
NC_008825.1
NC_009328.1
NC_009725.2
NC_009052.1
NC_009012.1
NC_009053.1
NC_009074.1
NC_009075.1
NC_009076.1
NC_009078.1
NC_009091.1
NC_011080.1
NC_009092.1
NC_009257.1
NC_009525.1
NC_009253.1
NC_011420.2
NC_009457.1
NC_009456.1
NC_011989.1
NC_011988.1
NC_009648.1
NC_009379.1
NC_009380.1
NC_009381.1
NC_009706.1
NC_009437.1
NC_009900.1
NC_009441.1
NC_010278.1
NC_009484.1
NC_009483.1
NC_009486.1
NC_009487.1
NC_009513.1
NC_009505.1
NC_009504.1
NC_009616.1
NC_009565.1
NC_009708.1
NC_009617.1
NC_009633.1
NC_009785.1
NC_009697.1
NC_009698.1
NC_009699.1
NC_010079.1
NC_009727.1
NC_009636.1
NC_009656.1
NC_011144.1
NC_009664.2
NC_009665.1
NC_009667.1
NC_009668.1
NC_009674.1
NC_010263.3
NC_009715.2
NC_009718.1
NC_009719.1
NC_009714.1
NC_010842.1
NC_009778.1
NC_010602.1
NC_009783.1
NC_009784.1
NC_009802.2
NC_009801.1
NC_009800.1
NC_009749.1
NC_009767.1
NC_010546.1
NC_009828.1
NC_009848.4
NC_009839.1
NC_010382.1
NC_012967.1
NC_009831.1
NC_009792.1
NC_009840.1
NC_009925.1
NC_011375.1
NC_009952.1
NC_017617.1
NC_009881.1
NC_009882.1
NC_009883.1
NC_009901.1
NC_009922.1
NC_010612.1
NC_012125.1
NC_009943.1
NC_010611.1
NC_010084.1
NC_010086.1
NC_010087.1
NC_010103.1
NC_010104.1
NC_012587.1
NC_010003.1
NC_010002.1
NC_010001.1
NC_010102.1
NC_010742.1
NC_010740.1
NC_010117.1
NC_009997.1
NC_010163.1
NC_010159.1
NC_010184.1
NC_010172.1
NC_010175.1
NC_010168.1
NC_010169.1
NC_010167.1
NC_011978.1
NC_012468.1
NC_012466.1
NC_012467.1
NC_012469.1
NC_011567.1
NC_010321.1
NC_010322.1
NC_010337.2
NC_010334.1
NC_012039.1
NC_010995.1
NC_014334.2
NC_010380.1
NC_010516.1
NC_010513.1
NC_010503.1
NC_010468.1
NC_010519.1
NC_010473.1
NC_010508.1
NC_010515.1
NC_010512.1
NC_010506.1
NC_010520.1
NC_011283.1
NC_010717.2
NC_010498.1
NC_010794.1
NC_011244.1
NC_010505.1
NC_010577.1
NC_010524.1
NC_011072.1
NC_010581.1
NC_011527.1
NC_011528.1
NC_010556.1
NC_010551.1
NC_010552.1
NC_010557.1
NC_010725.1
NC_010571.1
NC_010582.1
NC_010718.1
NC_010628.1
NC_010622.1
NC_010623.1
NC_011025.1
NC_011035.1
NC_010681.1
NC_010676.1
NC_010644.1
NC_010658.1
NC_010655.1
NC_010698.2
NC_010723.1
NC_012026.1
NC_012658.1
NC_012108.1
NC_010814.1
NC_010939.1
NC_011593.1
NC_011004.1
NC_010803.1
NC_011899.1
NC_011027.1
NC_011026.1
NC_011138.3
NC_012781.1
NC_011059.1
NC_011060.1
NC_011071.1
NC_012526.1
NC_011083.1
NC_011146.1
NC_011094.1
NC_011134.1
NC_011206.1
NC_011149.1
NC_011205.1
NC_011295.1
NC_011297.1
NC_011296.1
NC_011963.1
NC_011958.1
NC_012559.1
NC_012560.1
NC_011834.1
NC_011833.1
NC_011353.1
NC_011333.1
NC_011660.1
NC_011725.1
NC_011586.2
NC_011374.1
NC_011653.1
NC_011772.1
NC_011365.1
NC_011369.1
NC_011386.1
NC_011728.1
NC_011835.1
NC_012581.1
NC_011761.1
NC_012730.1
NC_012438.1
NC_012440.1
NC_012578.1
NC_012580.1
NC_012582.1
NC_012583.1
NC_011661.1
NC_011663.1
NC_011959.1
NC_012115.1
NC_011666.1
NC_011662.2
NC_011773.1
NC_011726.1
NC_011729.1
NC_011757.1
NC_014034.1
NC_011852.1
NC_011768.1
NC_011830.1
NC_011831.1
NC_011901.1
NC_011916.1
NC_011886.1
NC_011898.1
NC_011894.1
NC_012225.1
NC_011891.1
NC_016856.1
NC_013008.1
NC_017328.1
NC_011979.1
NC_012034.1
NC_012759.1
NC_012472.1
NC_013009.1
NC_012483.1
NC_012668.1
NC_012667.1
NC_012441.1
NC_012442.1
NC_012724.2
NC_012721.2
NC_012971.2
NC_012808.1
NC_012814.1
NC_012846.1
NC_013119.1
NC_013118.1
NC_012563.1
NC_017560.1
NC_017154.1
NC_017160.1
NC_014029.1
NC_012659.1
NC_012779.2
NC_012590.1
NC_013768.1
NC_012815.1
NC_012913.1
NC_012633.1
NC_012997.1
NC_012691.1
NC_012984.1
NC_012669.1
NC_013037.1
NC_012704.1
NZ_CP001621.1
NC_012850.1
NC_012803.1
NC_013173.1
NC_013093.1
NC_013124.1
NC_013162.1
NC_017453.1
NC_012785.1
NC_017625.1
NC_013172.1
NC_012881.1
NC_014041.1
NC_012880.1
NC_012912.1
NC_012917.1
NC_012943.1
NC_012947.1
NZ_CP001668.1
NC_012968.1
NC_012969.1
NC_012982.1
NC_017354.1
NC_013061.1
NC_013170.1
NC_013159.1
NC_013165.1
NC_013192.1
NC_013169.1
NC_013132.1
NC_013131.1
NC_013174.1
NC_013166.1
NC_013171.1
NC_013222.1
NC_017285.1
NC_013216.1
NC_013203.1
NC_013355.1
NC_013204.1
NC_013205.1
NC_013223.1
NC_013729.1
NC_013235.1
NC_013510.1
NC_013517.1
NC_013946.1
NC_013714.1
NC_013532.1
NC_013947.1
NC_013515.1
NC_013450.1
NC_013385.1
NC_013421.1
NC_013410.1
NC_013960.1
NC_013422.1
NC_013441.1
NC_013440.1
NC_013456.1
NC_013457.1
NC_013501.1
NC_013595.1
NC_013512.1
NC_013522.1
NC_013521.1
NC_013520.1
NC_013530.1
NC_013523.1
NC_013524.1
NC_013525.1
NC_013526.1
NC_013552.1
NC_013656.1
NC_013592.1
NC_013893.1
NC_013642.1
NC_017340.1
NC_013941.1
NC_013720.1
NC_013895.2
NC_017214.2
NC_013739.1
NC_013740.1
NC_013757.1
NC_017502.1
NC_017503.1
NC_013956.2
NC_017279.1
NC_013850.1
NC_013851.1
NC_014121.1
NC_013894.1
NC_013921.1
NC_013959.1
NC_013943.1
NC_017628.1
NC_014039.1
NC_014103.1
NC_014019.1
NC_014014.1
NC_014011.1
NC_014008.1
NC_014033.1
NC_006138.1
NC_006513.1
NC_003228.3
NC_005295.2
NC_004552.2
NC_007576.1
NC_007481.1
NC_007482.1
NC_008027.1
NC_010694.1
NC_011740.1
NC_011748.1
NC_011741.1
NC_011742.1
NC_011750.1
NC_010471.1
NC_020133.1
NC_010999.1
NC_013198.1
NC_013199.1
NC_011601.1
NC_011147.1
NC_012471.1
NC_012470.1
NC_011770.1
NC_011900.1
NC_012488.1
NC_012924.1
NC_012926.1
NC_012687.1
NC_012686.1
NC_017501.1
NC_016854.1
NC_017331.1
NC_013716.1
NC_017626.1
NC_013891.1
NC_013853.1
NC_013798.1
NC_013971.1
NC_013892.1
NC_012214.1
NC_000908.2
NC_000912.1
NC_004459.3
NC_004460.2
NC_005955.1
NC_005956.1
NC_005966.1
NC_006155.1
NC_006368.1
NC_006369.1
NC_006831.1
NC_006832.1
NC_007618.1
NC_007624.1
NC_007963.1
NC_008011.1
NC_008054.1
NC_008278.1
NC_008555.1
NC_008571.1
NC_008702.1
NC_009142.1
NC_009480.1
NC_009488.1
NC_009495.1
NC_009497.1
NC_009613.3
NC_010125.1
NC_010162.1
NC_010170.1
NC_010280.2
NC_010287.1
NC_010397.1
NC_010407.1
NC_010410.1
NC_010545.1
NC_010554.1
NC_010645.1
NC_010688.1
NC_010943.1
NC_012988.1
NC_013016.1
NC_013315.1
NC_013511.1
NC_013722.1
NC_013948.1
NC_014032.1
NC_013361.1
NC_002179.2
NC_014006.1
NC_014013.1
NC_013929.1
NC_014012.1
NC_012973.1
NC_013504.1
NC_011753.2
NC_011744.2
NC_006461.1
NC_013961.1
NC_013928.1
NC_014215.1
NC_013861.1
NC_012925.1
NC_013949.1
NC_003062.2
NC_003063.2
NC_007761.1
NC_014148.1
NC_014212.1
NC_014171.1
NC_014216.1
NC_014158.1
NC_014166.1
NC_014147.1
NC_014100.1
NC_014169.1
NC_017297.1
NC_014218.1
NC_016582.1
NC_014220.1
NC_014221.1
NC_017434.1
NC_014136.1
NC_007384.1
NC_009494.2
NC_004342.2
NC_004829.2
NC_014125.1
NC_014165.1
NC_017439.1
NC_017429.1
NC_017430.1
NC_017440.1
NC_017431.1
NC_017217.1
NC_014225.1
NC_017432.1
NC_014168.1
NC_014150.1
NC_014151.1
NC_014117.1
NC_014118.1
NC_014119.1
NC_014098.1
NC_014217.1
NC_014152.1
NC_014209.1
NC_014210.1
NC_014211.1
NC_017436.1
NC_014207.1
NC_013766.2
NC_013446.2
NC_017355.1
NC_014315.1
NC_014313.1
NC_017949.1
NC_014323.1
NC_017481.1
NC_014335.1
NC_014328.1
NC_014329.2
NC_014330.1
NC_014363.1
NC_021025.1
NC_014365.1
NC_014364.1
NC_014370.1
NC_014371.1
NC_014375.1
NC_014377.1
NC_017301.2
NC_014378.1
NC_017300.2
NC_017338.2
NC_014387.1
NC_014392.1
NC_014391.1
NC_014394.1
NC_014393.1
NC_017341.1
NC_014410.1
NZ_CP073636.1
NZ_CP047260.1
NZ_CP042804.1
NZ_CP031225.1
NC_004347.2
NC_013416.2
NC_017448.1
NC_014479.1
NC_014483.2
NC_014494.1
NC_014500.1
NC_014484.1
NC_014498.1
NC_014501.1
NC_014506.1
NC_015958.1
NC_017934.1
NC_017571.1
NC_017322.1
NC_015590.1
NC_015596.1
NC_015591.1
NC_015957.1
NC_015593.1
NC_015594.1
NC_017631.1
NZ_CP028414.1
NC_017632.1
NC_014552.1
NC_014541.1
NC_017280.1
NC_014554.1
NC_014560.1
NC_014555.1
NC_017358.1
NC_017359.1
NC_014562.1
NC_017303.3
NC_017505.1
NC_014624.2
NC_014414.1
NC_018721.1
NC_022350.1
NC_016768.1
NC_018078.1
NC_018286.1
NC_018290.1
NC_015730.1
NC_022112.1
NC_020911.1
NC_020908.1
NC_022240.1
NZ_CP046035.1
NC_020995.1
NC_022663.1
NZ_CP007062.1
NC_014644.1
NC_015697.1
NC_017342.1
NC_022113.1
NC_022196.1
NC_016630.1
NZ_CP007064.1
NZ_CP008742.1
NC_015678.1
NC_014643.1
NC_014625.1
NC_017161.1
NC_014616.1
NC_014622.2
NC_017455.1
NC_014623.1
NC_014632.1
NC_017451.1
NC_017452.1
NC_015174.1
NC_018528.1
NC_014640.1
NC_014638.1
NC_014639.1
NC_014664.1
NC_017310.1
NC_014666.1
NC_017506.1
NC_014656.1
NC_014657.1
NC_014652.1
NC_014655.1
NC_014654.1
NC_016445.1
NC_016446.1
NC_017418.1
NC_017403.1
NC_014721.1
NC_014720.1
NZ_AABW01000001.1
NZ_CP077685.1
NZ_CP035751.1
NC_017267.2
NZ_AAQW01000001.1
NZ_CP002007.2
NC_017546.1
NC_017547.1
NC_017545.1
NC_017544.1
NC_019551.1
NZ_CP018150.1
NC_016023.1
NZ_ABCY02000001.1
NZ_CP005388.1
NZ_ABIZ01000001.1
NC_017316.1
NC_018632.1
NZ_CP020896.1
NZ_ABYD01000001.1
NZ_ABYE01000001.1
NZ_ABYF01000001.1
NZ_ABYG01000001.1
NZ_ACFJ01000001.1
NZ_ACFK01000001.1
NC_017960.1
NC_014816.1
NC_014817.1
NC_017262.1
NC_014964.1
NZ_ACUI01000001.1
NZ_CP005986.1
NC_015675.1
NC_021591.1
NC_015138.1
NC_014844.1
NC_014829.1
NC_015673.1
NC_014836.1
NC_014828.1
NC_015660.1
NZ_CP029003.1
NC_015275.1
NC_016901.1
NC_017360.1
NC_016631.1
NC_015064.1
NC_014910.1
NC_015155.1
NC_015859.1
NC_014833.1
NC_014963.1
NC_016027.1
NC_014727.1
NC_017563.1
NC_014734.1
NC_014738.1
NC_017509.1
NC_017255.1
NC_017253.1
NC_017634.1
NC_014751.1
NC_014760.1
NC_014758.1
NC_014759.1
NC_017530.1
NC_014762.1
NC_014761.1
NC_017635.1
NC_017281.1
NC_016602.1
NC_016628.1
NC_017583.1
NC_014814.1
NC_014830.1
NC_014831.1
NC_014931.1
NC_017304.1
NC_017372.1
NC_017371.1
NC_017362.1
NC_017361.1
NC_014926.1
NC_014925.1
NC_014923.1
NC_014924.1
NC_014921.1
NC_014933.1
NC_014935.1
NC_014934.1
NC_014962.1
NC_014958.1
NC_017618.1
NC_014965.1
NC_014966.1
NC_020547.2
NC_017265.1
NC_014976.1
NC_014972.1
NC_014974.1
NC_017847.1
NC_015061.1
NZ_AEUT02000001.1
NC_017162.1
NC_016857.1
NZ_CP007530.1
NC_016803.1
NC_015144.1
NZ_CP025395.1
NC_017568.1
NC_017467.1
NC_015145.1
NC_015555.1
NC_015152.1
NC_015160.1
NC_015161.1
NC_015164.1
NC_015167.1
NC_015172.1
NC_015177.1
NC_015185.1
NC_016603.1
NC_017513.1
NC_017516.1
NC_017514.1
NC_017517.1
NC_017515.1
NC_017518.1
NC_015214.1
NC_017569.1
NC_017295.1
NC_015470.1
NZ_CP019725.1
NC_015224.1
NC_017374.1
NC_017381.1
NZ_CP017125.1
NC_015183.1
NC_015508.1
NC_017486.1
NC_017244.1
NC_017245.1
NC_015259.1
NC_015276.1
NC_017246.1
NC_017247.1
NZ_CP012090.1
NC_017208.1
NC_015311.1
NC_015949.1
NZ_AP023410.1
NZ_CP009751.1
NZ_CP009752.1
NC_017470.1
NC_015318.1
NC_015321.1
NC_015381.1
NC_015376.1
NC_017474.1
NC_017473.1
NC_015379.1
NC_017532.1
NC_015385.1
NC_015388.1
NC_015389.1
NC_015387.1
NC_021829.4
NC_021830.2
NC_017188.1
NC_017449.1
NC_002927.3
NC_002928.3
NC_002929.2
NC_000963.1
NC_002937.3
NZ_CP116810.1
NC_003212.1
NC_002935.2
NC_002945.4
NC_002677.1
NC_002771.1
NC_000962.3
NC_005070.1
NC_003198.1
NC_007973.1
NC_003210.1
NC_004368.1
NC_004551.1
NC_004603.1
NC_004605.1
NC_005027.1
NC_005090.1
NC_005126.1
NC_005363.1
NC_006156.1
NC_006370.1
NC_006371.1
NC_008025.1
NC_014752.1
NC_014230.1
NC_006958.1
NC_007614.1
NC_009348.1
NC_010161.1
NC_014614.1
NC_012962.1
NC_011312.1
NC_011313.1
NC_014246.1
NC_015067.1
NC_015052.1
NC_014251.1
NC_014306.1
NC_014659.1
NC_014551.1
NC_014256.1
NC_014259.1
NC_014318.1
NC_014319.1
NC_014532.2
NC_014550.1
NC_018587.1
NC_014920.1
NC_014722.1
NC_014960.1
NC_014922.1
NC_014810.2
NC_014970.1
NC_015125.1
NC_015186.1
NC_015215.1
NC_015153.1
NC_004567.2
NC_008686.1
NC_008687.1
NC_008390.1
NC_008391.1
NC_008392.1
NC_008542.1
NC_008543.1
NC_008544.1
NC_007413.1
NC_015424.1
NC_015408.1
NC_015434.1
NC_017287.1
NC_017190.1
NC_015410.1
NC_015425.1
NC_015433.1
NC_015422.1
NC_017347.1
NC_017477.1
NC_015436.1
NC_015437.1
NC_015460.1
NC_017529.1
NC_017196.2
NC_017454.1
NC_017337.1
NC_017173.1
NC_017174.1
NC_017178.1
NC_017633.1
NC_017441.1
NC_018588.1
NC_016776.1
NC_016810.1
NC_016809.1
NC_015964.1
NC_016620.1
NC_017593.1
NC_017592.1
NC_017591.1
NC_021006.1
NC_021028.1
NC_021026.1
NC_021005.1
NC_021003.1
NC_017179.1
NC_017312.1
NC_015428.1
NC_023030.2
NC_015501.1
NC_015499.1
NC_015500.1
NC_016629.1
NC_015514.1
NC_017641.1
NC_015510.1
NZ_CP036251.1
NC_017223.1
NC_017375.1
NC_017534.1
NC_015519.1
NC_015520.1
NC_016863.1
NC_015554.1
NC_015556.1
NC_017218.1
NC_017456.1
NC_015942.1
NC_015576.1
NC_015564.1
NC_015559.1
NC_015567.1
NC_015577.1
NC_015578.1
NC_015565.1
NC_015572.1
NC_015602.1
NC_015581.1
NC_017272.1
NC_015589.1
NC_015588.1
NC_017574.1
NC_021878.1
NC_017317.1
NC_015683.1
NC_015677.1
NC_015663.1
NC_017579.1
NC_015682.1
NC_017535.1
NC_015714.1
NC_015633.1
NC_015637.1
NC_015681.1
NC_015707.1
NC_015634.1
NC_017325.1
NC_017537.1
NC_015671.1
NC_015684.1
NC_017538.1
NC_015672.1
NC_015687.1
NC_015709.1
NC_015703.1
NC_015690.1
NC_015696.1
NZ_CP053749.1
NC_015711.1
NC_015726.1
NC_015723.1
NC_015725.1
NZ_CP137016.1
NC_017221.1
NZ_CP006632.1
NZ_CP007806.1
NC_015740.1
NC_015733.1
NC_015732.1
NC_017582.1
NC_015759.1
NC_017167.1
NC_017964.1
NZ_AGTD01000001.1
NC_015744.1
NC_020517.1
NC_017540.1
NC_015846.1
NZ_CP023202.1
NC_017215.1
NC_017186.1
NC_015857.1
NC_015858.1
NC_015850.1
NC_015856.1
NC_015866.1
NC_017305.1
NC_017191.1
NC_017271.1
NC_015875.1
NC_015921.1
NC_015914.1
NC_017168.1
NC_017251.1
NC_017250.1
NC_017243.1
NC_017384.1
NC_015947.1
NZ_AFXJ01000001.1
NZ_AFXK01000001.1
NZ_CP007031.1
NC_015945.1
NC_015946.1
NC_017524.1
NC_017378.1
NC_017379.1
NC_017376.1
NC_015968.1
NC_015966.1
NC_017216.2
NC_015975.1
NC_017138.1
NC_015978.1
NC_015977.1
NC_017256.1
NC_017259.1
NC_016010.1
NC_017584.1
NZ_CP015202.1
NC_017548.1
NC_017171.2
NC_016024.1
NC_016025.1
NC_016026.1
NC_016041.1
NC_017437.1
NC_016043.1
NC_017306.1
NC_016047.1
NC_017195.1
NC_017307.3
NC_017646.1
NC_017248.1
NC_017283.1
NZ_CP007030.1
NZ_CP007029.1
NC_019897.1
NC_018012.1
NC_016077.1
NC_017596.1
NC_016078.1
NC_023151.1
NC_020541.1
NC_016604.1
NC_021172.1
NC_019973.1
NC_017551.1
NC_017550.1
NC_018515.1
NZ_CP007032.1
NC_017619.1
NC_017620.1
NC_017621.1
NC_017950.1
NC_017622.1
NC_017554.1
NC_021184.1
NC_017491.1
NC_016148.1
NC_017651.1
NC_017652.1
NC_016147.2
NC_016804.1
NC_016808.1
NC_016805.3
NC_017095.1
NC_016641.1
NC_016584.1
NC_018079.1
NZ_HG938370.1
NZ_HG938371.1
NZ_HG938372.1
NC_016797.1
NC_016775.1
NC_017492.1
NC_016593.1
NC_016616.1
NC_016633.1
NC_016599.1
NC_016941.1
NC_016830.1
NC_016627.1
NC_016928.2
NC_015713.1
NC_017349.1
NC_016111.1
NC_017542.1
NC_016639.1
NC_016605.1
NC_016795.1
NC_016777.1
NC_016778.1
NC_016796.1
NC_016610.1
NZ_CP011039.1
NZ_CP011040.1
NZ_CP011025.1
NZ_CP011026.1
NZ_CP037893.1
NC_016638.1
NC_016811.1
NC_016779.1
NC_017351.1
NC_017717.1
NC_016514.1
NC_016516.1
NC_016512.1
NC_016511.1
NC_016510.2
NZ_CP023402.1
NC_017586.1
NC_016845.1
NC_016612.1
NZ_CP019186.1
NC_016781.1
NC_016799.1
NC_016782.1
NC_016783.1
NC_016800.1
NC_017033.1
NC_019960.1
NC_019968.1
NC_019892.1
NC_017098.1
NC_017770.1
NC_016787.1
NC_020272.1
NZ_AFRZ01000001.1
NZ_CP007035.1
NC_019903.1
NC_018017.1
NC_016912.1
NC_017656.1
NC_016832.1
NC_016609.1
NC_016893.1
NC_016894.1
NC_016906.1
NZ_CP011013.1
NC_016932.2
NC_016933.2
NC_016937.2
NC_016940.1
NC_016935.1
NC_018681.1
NC_016944.1
NC_016945.1
NC_017040.1
NC_017053.1
NC_017769.2
NC_017065.1
NC_017790.1
NC_017045.1
NC_017046.1
NC_016011.1
NC_015761.1
NC_014932.1
NC_015702.1
NC_015431.1
NC_017343.1
NC_015291.1
NC_017564.1
NC_017299.1
NC_017512.1
NC_016001.1
NC_017595.1
NC_015760.1
NC_015758.1
NC_015848.1
NC_017581.1
NC_018068.1
NC_016751.1
NC_016802.1
NC_016801.1
NC_016788.1
NC_016785.1
NC_016786.1
NC_016790.1
NC_016789.1
NC_017030.1
NZ_CP013828.1
NC_017027.1
NC_017031.1
NC_017063.1
NZ_CP005960.1
NC_017660.1
NC_017664.1
NC_017587.1
NC_017623.1
NC_017462.1
NC_017464.1
NC_017672.3
NC_017729.1
NC_017728.1
NC_017730.4
NC_017731.1
NC_017733.1
NC_017737.1
NC_017735.1
NC_017764.1
NC_017831.1
NC_017832.1
NC_017834.1
NC_017845.1
NC_017856.1
NC_017857.3
NC_017860.1
NC_017861.1
NZ_CP015613.1
NZ_CP013738.1
NC_017906.1
NC_017905.1
NC_017909.1
NC_017910.1
NC_017912.1
NC_017927.1
NC_018748.1
NC_017933.1
NC_017945.3
NC_017956.1
NC_017986.1
NZ_CP006664.1
NZ_CP013070.1
NC_017999.1
NC_018002.1
NC_018011.1
NC_018013.1
NC_018010.1
NC_018014.1
NC_018016.1
NC_018018.1
NC_018019.3
NC_018020.1
NC_018027.1
NC_018024.1
NC_018025.1
NC_018028.1
NZ_AKBV01000001.1
NC_015930.1
NC_017490.1
NC_017219.1
NC_016109.1
NC_017368.1
NC_017365.1
NC_017366.1
NC_017367.1
NC_015601.1
NC_017638.1
NC_017531.2
NC_017576.1
NC_015600.1
NC_015571.1
NC_015635.1
NC_017522.1
NC_017291.1
NC_017289.1
NC_017292.1
NC_017290.1
NC_017353.1
NC_018077.1
NC_018065.1
NC_018080.1
NC_018081.1
NZ_CP010978.1
NC_018089.1
NZ_CP015923.1
NZ_CP015924.1
NZ_CP015876.1
NZ_CP015877.1
NZ_CP140746.1
NZ_CP010283.1
NZ_CP010281.1
NZ_CP010282.1
NZ_CP010279.1
NZ_CP009561.1
NZ_CP010284.1
NZ_CP010280.1
NZ_AKVW01000001.1
NZ_AKVW01000002.1
NZ_AKVX01000001.1
NZ_AKVY01000001.1
NZ_AFRY01000001.1
NZ_AKGH01000001.1
NZ_AKGH01000002.1
NC_018108.1
NC_018106.1
NC_016948.1
NC_016946.1
NC_016947.1
NC_017049.1
NC_017050.1
NC_017056.1
NC_017048.1
NC_017057.1
NC_017066.1
NC_017062.1
NC_017866.1
NC_017867.1
NC_017739.1
NC_017740.1
NC_017741.1
NC_017742.1
NC_018142.1
NC_018143.2
NC_018145.1
NC_018150.2
NC_018149.1
NZ_CP034655.1
NC_018178.1
NZ_CP007598.1
NZ_CP018016.1
NZ_CP072931.1
NZ_CP012109.1
NC_017079.1
NC_018221.1
NC_018220.1
NZ_CP007727.1
NZ_CP008827.1
NC_018266.1
NC_018289.1
NC_014311.1
NC_016050.1
NC_016052.1
NC_016622.1
NC_016784.1
NC_016822.1
NC_016807.1
NC_016908.1
NC_016909.1
NC_016914.1
NC_016816.1
NC_016929.1
NC_016915.1
NC_016913.1
NC_016930.1
NC_016943.1
NC_016887.1
NC_017028.1
NC_017042.1
NC_017068.1
NC_017080.1
NC_017058.1
NC_017043.1
NC_017044.1
NC_017075.1
NC_017082.1
NC_017093.1
NC_017094.1
NC_017096.1
NC_017187.1
NC_017249.1
NC_017061.1
NC_017059.1
NC_016798.1
NC_011993.1
NC_017668.1
NC_017763.1
NC_017549.1
NC_017768.1
NC_017067.1
NC_017761.1
NZ_HG941718.1
NC_018405.1
NC_020418.1
NC_018406.1
NC_018407.1
NC_018408.1
NC_018409.1
NC_018410.1
NC_018411.1
NC_018412.1
NC_018413.1
NZ_CP007567.1
NC_018419.1
NC_018420.1
NC_018495.1
NC_018496.1
NC_018500.1
NC_018497.1
NC_018498.1
NC_018508.1
NC_018513.1
NC_018514.1
NC_018520.1
NZ_CP010945.1
NC_018522.1
NC_018526.1
NC_018524.1
NC_018525.1
NC_018527.1
NC_018529.1
NC_018533.1
NZ_CP015506.1
NC_018609.1
NZ_CP047131.1
NC_018607.1
NC_018608.1
NC_022357.1
NZ_HG916826.1
NZ_CP029159.1
NC_018612.1
NC_018610.1
NC_018620.1
NC_018627.1
NC_018622.1
NC_018623.1
NC_018624.1
NC_018626.1
NC_018631.1
NC_018630.1
NC_018646.1
NC_018649.1
NC_018650.1
NZ_CP004387.1
NC_018664.1
NC_018665.1
NC_018658.1
NC_018661.1
NZ_CP039020.1
NC_018678.1
NC_018691.1
NC_018747.1
NC_018695.1
NC_018672.1
NC_018673.1
NC_018679.1
NZ_CP004388.1
NZ_CP011849.2
NZ_CP008956.1
NZ_CP007215.2
NC_018707.1
NC_018709.4
NC_018706.1
NC_018720.1
NC_018521.1
NC_018700.1
NC_018605.1
NC_017952.1
NC_017951.1
NC_017953.1
NC_017594.1
NC_018868.3
NC_018870.1
NZ_CP024871.1
NC_018877.1
NC_017955.1
NC_018073.1
NC_018101.1
NC_018140.1
NC_018139.1
NC_018267.1
NC_018586.1
NC_018518.1
NC_018593.1
NC_018589.1
NC_018584.1
NC_018592.1
NC_018590.1
NC_018642.1
NC_018645.1
NC_018704.1
NC_018712.1
NC_018936.1
NC_017992.1
NC_018585.1
NC_018939.1
NC_018937.1
NC_018938.1
NC_019386.1
NC_019395.1
NC_019393.1
NC_019435.1
NZ_CP006694.1
NC_019560.1
NC_019675.1
NC_019693.1
NC_019695.1
NC_023036.2
NC_019753.1
NC_019738.1
NC_019748.1
NC_019780.1
NC_019776.1
NC_019771.1
NC_019793.1
NC_019042.1
NC_019563.1
NC_019567.1
NC_019770.1
NC_018828.1
NC_018829.1
NC_019425.2
NC_019382.1
NC_019556.1
NC_020966.1
NC_020944.1
NC_020971.1
NC_020970.1
NC_020940.1
NC_020937.1
NC_020929.1
NC_020973.1
NC_020930.1
NC_020945.1
NC_020931.1
NC_020938.1
NC_020974.1
NC_019842.1
NC_021291.1
NZ_CP010551.1
NZ_CP010538.1
NC_019845.2
NC_019896.1
NC_019902.2
NC_019908.1
NC_019904.1
NC_019905.1
NC_019907.1
NC_019940.1
NC_019936.1
NZ_CP091032.1
NC_019955.1
NC_019971.1
NC_019970.1
NC_019978.1
NC_019673.1
NC_019949.1
NC_019954.2
NZ_CP007528.1
NZ_CP012347.1
NC_020059.1
NC_020076.2
NZ_CP027541.1
NZ_CP048261.1
NC_020089.1
NC_020125.1
NC_020127.1
NC_020126.1
NC_020134.1
NC_020156.1
NC_020163.1
NZ_CP053256.1
NC_020181.1
NZ_CP032527.2
NZ_CP011394.1
NZ_CP019035.1
NC_020207.1
NC_020211.1
NC_020209.1
NC_020230.1
NC_020229.1
NC_020245.2
NC_020244.1
NC_020238.1
NC_020260.1
NZ_CP011883.2
NC_020291.1
NC_020302.1
NC_020300.1
NC_020301.1
NC_020304.1
NC_020307.1
NZ_CP007159.1
[truncated: 33,317 more rows]
